# Supplementary material for: Seed-Derived Synthetic Microbial Communities (SynComs) from Medicago Wild Relatives Modulate Early Plant Microbiome Assembly and Phenotypic Traits in Lucerne (Medicago sativa L.)
Source: Microorganisms. 2025 Sep 10;13(9):2114. doi: 10.3390/microorganisms13092114 (PMC12472412; doi:10.3390/microorganisms13092114)
Supplement: Supplementary file 1 [file microorganisms-13-02114-s001.zip]

Archive with 1 entries (1 files):
- microorganisms-3805004-supplementary.pdf
